# Supplementary material for: SNPnexus: an enhanced web platform for large-scale and multi-sample variant analysis (2025 update)
Source: Nucleic Acids Res. 2026 May 11;54(W1):W125–30. doi: 10.1093/nar/gkag461 (PMC13355043; doi:10.1093/nar/gkag461)
Supplement: gkag461_Supplemental_Files [file gkag461_supplemental_files.zip]

Archive with 4 entries (4 files):
- Suplementary Table S2.xlsx
- Supplementary Table S1.xlsx
- Supplementary Table S3.xlsx
- Supplementary Table S4.xlsx
