# Supplementary material for: SNPnexus: an enhanced web platform for large-scale and multi-sample variant analysis (2025 update)
Source: Nucleic Acids Res. 2026 May 11;54(W1):W125–30. doi: 10.1093/nar/gkag461 (PMC13355043; doi:10.1093/nar/gkag461)
Supplement: gkag461_Supplemental_Files [file gkag461_supplemental_files.zip › Suplementary Table S2.xlsx]

## Sheet: Sheet1
Category	Annotation	Human Assembly	File source	Version
Genomic Mapping and dbSNP	Genomic Mapping	hg19/GRCh37	https://hgdownload.cse.ucsc.edu/goldenpath/hg19/database/ctgPos.txt.gz	2009-05-01
		hg19/GRCh37	https://hgdownload.cse.ucsc.edu/goldenpath/hg19/database/cytoBand.txt.gz	2009-06-01
		hg38/GRCh38	https://hgdownload.cse.ucsc.edu/goldenpath/hg38/database/ctgPos2.txt.gz	2014-03-01
		hg38/GRCh38	https://hgdownload.cse.ucsc.edu/goldenpath/hg38/database/cytoBand.txt.gz	2022-10-01
	Genomic Sequence	hg19/GRCh37	https://ftp.ensembl.org/pub/grch37/release-111/fasta/homo_sapiens/dna/	Ensembl 111
		hg38/GRCh38	https://ftp.ensembl.org/pub/release-115/fasta/homo_sapiens/dna/	Ensembl 115
	dbSNP	hg19/GRCh37	https://ftp.ensembl.org/pub/grch37/release-111/variation/vcf/homo_sapiens/	Ensembl 111
		hg38/GRCh38	https://ftp.ensembl.org/pub/release-115/variation/vcf/homo_sapiens/	Ensembl 115
Genomic Consequence	Ensembl	hg19/GRCh37	https://ftp.ensembl.org/pub/grch37/release-111/mysql/ensembl_mart_111/	Ensembl 111
		hg38/GRCh38	https://ftp.ensembl.org/pub/release-115/mysql/ensembl_mart_115/	Ensembl 115
	NCBI RefSeq	hg19/GRCh37	https://hgdownload.cse.ucsc.edu/goldenpath/hg19/database/ncbiRefSeq.txt.gz	2024-09-01
		hg38/GRCh38	https://hgdownload.cse.ucsc.edu/goldenpath/hg38/database/ncbiRefSeq.txt.gz	2025-08-01
	CCDS	hg19/GRCh37	LiftOver from GRCh38	CCDS v24 (Oct-22)
		hg38/GRCh38	https://ftp.ncbi.nlm.nih.gov/pub/CCDS/current_human/CCDS.20221027.txt	CCDS v24 (Oct-22)
In-Silico Prediction for Single Nucleotide Variations	SIFT	hg19/GRCh37	https://ftp.ensembl.org/pub/release-112/mysql/homo_sapiens_variation_112_37/protein_function_predictions.txt.gz	Ensembl 112
		hg38/GRCh38	https://ftp.ensembl.org/pub/release-115/mysql/homo_sapiens_variation_115_38/protein_function_predictions.txt.gz	Ensembl 115
	PolyPhen	hg19/GRCh37	https://ftp.ensembl.org/pub/release-112/mysql/homo_sapiens_variation_112_37/protein_function_predictions.txt.gz	Ensembl 112
		hg38/GRCh38	https://ftp.ensembl.org/pub/release-115/mysql/homo_sapiens_variation_115_38/protein_function_predictions.txt.gz	Ensembl 115
	REVEL	hg19/GRCh37	https://sites.google.com/site/revelgenomics/downloads	v1.3
		hg38/GRCh38	https://sites.google.com/site/revelgenomics/downloads	v1.3
	AlphaMissense	hg19/GRCh37	https://zenodo.org/records/10813168	v3 (Sep-23)
		hg38/GRCh38	https://zenodo.org/records/10813168	v3 (Sep-23)
	CADD	hg19/GRCh37	https://cadd.gs.washington.edu/download	v1.7
		hg38/GRCh38	https://cadd.gs.washington.edu/download	v1.7
	ReMM	hg19/GRCh37	https://remm.bihealth.org/download	v0.4
		hg38/GRCh38	https://remm.bihealth.org/download	v0.4
	Jarvis	hg19/GRCh37	https://hgdownload.soe.ucsc.edu/gbdb/hg19/jarvis/jarvis.bw	2022-03-01
		hg38/GRCh38	https://hgdownload.soe.ucsc.edu/gbdb/hg38/jarvis/jarvis.bw	2022-06-01
Population Frequency	ALFA	hg19/GRCh37	LiftOver from GRCh38	v4 (Apr-25)
		hg38/GRCh38	https://ftp.ncbi.nih.gov/snp/population_frequency/latest_release/freq.vcf.gz	v4 (Apr-25)
	1000 Genomes Project	hg19/GRCh37	https://ftp.ensembl.org/pub/grch37/variation/vcf/homo_sapiens/1000GENOMES-phase_3.vcf.gz	2024-01-01
		hg38/GRCh38	https://ftp.ensembl.org/pub/release-115/variation/vcf/homo_sapiens/1000GENOMES-phase_3.vcf.gz	Ensembl 115
	gnomAD	hg19/GRCh37	https://ftp.ensembl.org/pub/data_files/homo_sapiens/GRCh37/variation_genotype/gnomad/v4.1/	v4.1
		hg38/GRCh38	https://ftp.ensembl.org/pub/release-115/variation/vcf/homo_sapiens/vep/115-gnomad/	v4.1
Conserved Regions	Phast Conservation Score	hg19/GRCh37	https://hgdownload.soe.ucsc.edu/goldenPath/hg19/database/phastConsElements100way.txt.gz	2014-04-01
		hg38/GRCh38	https://hgdownload.soe.ucsc.edu/goldenPath/hg38/database/phastConsElements100way.txt.gz	2015-09-01
	GERP++	hg19/GRCh37	http://mendel.stanford.edu/sidowlab/downloads/gerp/	2011-05-01
		hg38/GRCh38	https://ftp.ensembl.org/pub/release-115/bed/ensembl-compara/92_mammals.gerp_constrained_element/ https://ftp.ensembl.org/pub/release-115/compara/conservation_scores/92_mammals.gerp_conservation_score/	Ensembl 115
Non-Coding RNAs and Regulatory Regions	miRBase	hg19/GRCh37	LiftOver from GRCh38	v22.1
		hg38/GRCh38	https://mirbase.org/download/hsa.gff3	v22.1
	RNA Central	hg19/GRCh37	LiftOver from GRCh38	2025-09-01
		hg38/GRCh38	https://ftp.ebi.ac.uk/pub/databases/RNAcentral/current_release/genome_coordinates/gff3/homo_sapiens.GRCh38.gff3.gz	2025-09-01
	TarBase	hg19/GRCh37	LiftOver from GRCh38	v9
		hg38/GRCh38	https://dianalab.e-ce.uth.gr/tarbasev9/data/Homo_sapiens_TarBase-v9.tsv.gz	v9
	Ensembl Regulatory Build	hg19/GRCh37	https://ftp.ensembl.org/pub/grch37/release-112/mysql/regulation_mart_111/	Ensembl 112
		hg38/GRCh38	https://ftp.ensembl.org/pub/release-115/mysql/regulation_mart_115/	Ensembl 115
	ENCODE	hg19/GRCh37	https://screen.wenglab.org/downloads	v4
		hg38/GRCh38	https://screen.wenglab.org/downloads	v4
Biological Context	Reactome Pathways	hg19/GRCh37	https://download.reactome.org/95/	v95 (Dec-25)
		hg38/GRCh38	https://download.reactome.org/95/	v95 (Dec-25)
	KEGG Pathways	hg19/GRCh37	https://www.genome.jp/kegg/pathway.html	2025-12-01
		hg38/GRCh38	https://www.genome.jp/kegg/pathway.html	2025-12-01
	Genotype/Tissue Expression	hg19/GRCh37	LiftOver from GRCh38	v10
		hg38/GRCh38	https://gtexportal.org/home/downloads/adult-gtex/qtl	v10
Phenotype/Trait Association	ClinVar	hg19/GRCh37	https://ftp.ncbi.nlm.nih.gov/pub/clinvar/tab_delimited/variant_summary.txt.gz	2026-02-01
		hg38/GRCh38	https://ftp.ncbi.nlm.nih.gov/pub/clinvar/tab_delimited/variant_summary.txt.gz	2026-02-01
	COSMIC	hg19/GRCh37	https://cancer.sanger.ac.uk/cosmic/download/cosmic	v103
		hg38/GRCh38	https://cancer.sanger.ac.uk/cosmic/download/cosmic	v103
	GWAS Catalog	hg19/GRCh37	https://hgdownload.cse.ucsc.edu/goldenpath/hg19/database/gwasCatalog.txt.gz	2025-11-01
		hg38/GRCh38	https://www.ebi.ac.uk/gwas/docs/file-downloads	Ensembl 115
