# Supplementary material for: SNPnexus: an enhanced web platform for large-scale and multi-sample variant analysis (2025 update)
Source: Nucleic Acids Res. 2026 May 11;54(W1):W125–30. doi: 10.1093/nar/gkag461 (PMC13355043; doi:10.1093/nar/gkag461)
Supplement: gkag461_Supplemental_Files [file gkag461_supplemental_files.zip › Supplementary Table S1.xlsx]

## Sheet: Table 1
Pathogenicity Predictions
Prediction Method	Qualitative Prediction	Score threshold
SIFT	Deleterious	< 0.05
	Tolerated	>= 0.05
PolyPhen2	Probably Damaging	> 0.908
	Possible Damaging	> 0.446
	Benign	<= 0.446
	Unknown	Unknown
REVEL	Pathogenic Strong Confidence	>= 0.75
	Likely Pathogenic	>= 0.5
	Likely Benign	< 0.5
AlphaMissense	Likely Pathogenic	> 0.564
	Ambiguous	>= 0.34
	Likely Benign	< 0.34
CADD	Likeky Deleterious	>= 30
	Deleterious Low Confidence	>= 10
	Likely Benign	< 10
ReMM	Pathogenic High Confidence	> 0.96
	Likely Pathogenic	> 0.9
	Possible Pathogenic Low Confidence	> 0.5
	Likely Benign	<= 0.5
Jarvis	Pathogenic High Confidence	> 0.998
	Likely Pathogenic	> 0.98
	Ambiguous	> 0.73
	Likely Benign	<= 0.73
