# Supplementary material for: SNPnexus: an enhanced web platform for large-scale and multi-sample variant analysis (2025 update)
Source: Nucleic Acids Res. 2026 May 11;54(W1):W125–30. doi: 10.1093/nar/gkag461 (PMC13355043; doi:10.1093/nar/gkag461)
Supplement: gkag461_Supplemental_Files [file gkag461_supplemental_files.zip › Supplementary Table S3.xlsx]

## Sheet: Genomic Annotation Tools Compar
Feature	SNPnexus v4	Ensembl VEP	wANNOVAR	VarSome	OpenCRAVAT	DECIPHER	snpXplorer
URL	snpnexus.org	ensembl.org/vep	wannovar.wglab.org	varsome.com	opencravat.org	deciphergenomics.org	snpxplorer.net
Note	Multi-dimensional integration; regulatory focus.	Native Ensembl integration; huge plugin library.	Phenotype-to-genotype mapping.	The free version only has the basic datasets.	3D protein vis; App-store modularity.	SNV/CNV integration; real-world functional data (MaveDB).	GWAS visualization; term-based clustering.
Single Queries	Yes	Yes	Yes	Yes	Yes	Yes	Yes
Batch Queries	Yes (up to 100k)	Yes	Yes	No	Yes	No	Yes
Multi-files	Yes (up to 6 VCF/TXT)	Yes (in .zip, up to 50M in size)	No	No	Yes	No	No
Tab-Delimited	Yes	Yes	Yes	No	Yes	No	Yes
VCF Support	Yes	Yes	Yes	Yes (one line)	Yes	No	Yes
Result Download	Yes (CSV, TXT)	Yes (TXT, VCF, JSON)	Yes (TXT, CSV)	No	Yes (Excel, TSV, VCF, Pandas, RData )	No	Yes (CSV, PDF plots)
Assemblies	hg19, hg38	hg19, hg38	hg19, hg38	hg19, hg38	hg18, hg19, hg38	hg19, hg38	hg19, hg38
Gene Information	Ensembl, RefSeq, UCSC	Ensembl, RefSeq	Ensembl, RefSeq, UCSC	Ensembl, RefSeq	GENCODE, Entrez	Ensembl, RefSeq	Ensembl
Population frequencies	gnomAD, 1000G, ALFA	gnomAD, 1000G	gnomAD, 1000G	gnomAD, ExAC, Bravo, Kaviar3	gnomAD, 1000G, ALFA, Regeneron Exomes	gnomAD	1000G
PubMed annotations	Yes (for cancer variants, part of CGI-based filter)	Yes (for citations of co-located variants)	No	Yes (for clinically significant variants)	Yes (LitVar & genes)	Yes (via OMIM)	No
Transcript/protein annotation	Yes	Yes	Yes	Yes	Yes	Yes	Yes
Regulatory region consequences	Ensembl regulatory build, ENCODE, TarBase, miRBASE, RNACentral	Ensembl regulatory build	ENCODE	Ensembl regulatory build, ENCODE	ENCODE, Ensembl regulatory build, ncRNA, GeneHancer, RegulomeDB, HaploReg, Promoter IR	Ensembl Regulatory Build	Ensembl regulatory build, ENCODE, miRBASE
Functional predictions	SIFT, PolyPhen2, REVEL, CADD, AlphaMissense	dbNSFP, SIFT, PolyPhen, AlphaMissense, CADD, REVEL, ClinPred, EVE	dbNSFP, SIFT, PolyPhen2, REVEL, CADD, AlphaMissense, PrimateAI, MetaSVM, BayesDel, ClinPred, ESM1b, EVE, FATHMM, LRT, MetaSVM	Limited to Premium	DANN, MutationTaster, Mutation assessor, FATHMM, LRT, SIFT, PROVEAN, MVP, MutPred, REVEL, PrimateAI, MetaSVM, MetaLR, MaveDB, BayesDel, ClinPred, EVE	MaveDB, FATHMM	SIFT, PolyPhen, CADD
Splicing variant annotations	No	dbscSNV, MaxEntScan, SpliceAI	SpliceAI	SpliceVault	SpliceAI	SpliceAI	SpliceAI
Conservation scores	GERP++, Phast	BLOSUM62, Ancestral allele	GERP++, PhyloP, SiPhy	GERP++, PhyloP	GERP++, PhyloP, SiPhy	PhastCons, PhyloP	GERP++, PhyloP
Genotype/tissue expression	GTEx	No	No	GTEx	GTEx	GTEx	GTEx
Phenotypes/Clinical associations	ClinVar, COSMIC, GWAS	ClinVar, HGMD	ClinVar, Phenolyzer	ClinVar, ACMG	ClinVar, Human Phenotype Ontology, COSMIC	ClinVar, Human Phenotype Ontology, COSMIC, OMIM	GWAS
Non-coding variant scoring	CADD, ReMM, Jarvis	CADD, GWAVA	CADD, ReMM, Jarvis, GWAVA	CADD	CADD, DANN, LINSIGHT, CScape	CADD, ReMM, Jarvis, GWAVA	CADD, GWAVA
Pathway enrichment analysis	Reactome, KEGG	No	No	No	NDEx, Gene Ontology	No	Reactome, KEGG, Gene Ontology
User Filtering	Pre/Post run	Pre/Post run	No	No	Post run	No	No
