# Supplementary material for: SNPnexus: an enhanced web platform for large-scale and multi-sample variant analysis (2025 update)
Source: Nucleic Acids Res. 2026 May 11;54(W1):W125–30. doi: 10.1093/nar/gkag461 (PMC13355043; doi:10.1093/nar/gkag461)
Supplement: gkag461_Supplemental_Files [file gkag461_supplemental_files.zip › Supplementary Table S4.xlsx]

## Sheet: Sheet1
Input set (Number of Variants)	SNPnexus v4 (1)	SNPnexus v5 (1)	SNPnexus v4 (2)	SNPnexus v5 (2)	SNPnexus v4 (3)	SNPnexus v5 (3)
10K	73.68	20.06	37.61	18.21	27.17	17.92
20K	155.11	40.87	81.33	30.39	57.45	26.7
50K	433.26	93.69	196.4	62.91	137.9	53.51
100K	871.4	181.25	578.41	123.76	275.26	101.91
150K	1198.6	259.45	620.25	177.89	602.88	155.99
250K	1975.4	440.35	1171.6	282.59	894.74	257.36
500K	3849.77	944.9	2221.95	585.6	1705.01	534.98
1M	7631.09	1920.53	4623.91	1183.25	2665.38	1128.45
(*) Time in seconds
(1) 4 Cores, chunk size per core: 5,000 variants
(2) 8 Cores, chunk size per core: 10,000 variants
(3) 12 Cores, chunk size per core: 10,000 variants
